# Supplementary material for: Relatively lower-intensity physical activity during leisure time and presenteeism among Japanese workers
Source: J Occup Health. 2025 Jul 4;67(1):uiaf037. doi: 10.1093/joccuh/uiaf037 (PMC12303603; doi:10.1093/joccuh/uiaf037)
Supplement: Web_Material_uiaf037 [file web_material_uiaf037.zip]

Archive with 1 entries (1 files):
- Supplementary_Material_R3.pdf
